# Supplementary material for: Synthesis of (1,10-Phenanthroline-κ2N,N′)(β2-Methyl- and β2-PhenylAlaninate-κ2N,O)Copper(II) Nitrate Complexes and Their Antiproliferative Activity on MCF-7 and A549 Cancer Cell Lines
Source: Molecules. 2025 Jan 31;30(3):634. doi: 10.3390/molecules30030634 (PMC11820680; doi:10.3390/molecules30030634)
Supplement: Supplementary file 1 [file molecules-30-00634-s001.zip]

Archive with 1 entries (1 files):
- molecules-3429203-supplementary.pdf
